# Supplementary material for: Prospective investigation of FOXP1 syndrome
Source: Mol Autism. 2017 Oct 24;8:57. doi: 10.1186/s13229-017-0172-6 (PMC5655854; doi:10.1186/s13229-017-0172-6)
Supplement: Supplementary file 2 — Pathogenic FOXP1 mutations reported in the literature and in ClinVar. (XLSX 24 kb) [file 13229_2017_172_MOESM2_ESM.xlsx]

## Sheet: Supplementary Table 2
		Information in the original paper/database						Information as reported in HGMD				Information reannotated
Study	PMID	Coding DNA change	Protein change	Genomic change	Patient ID	Sex	Inheritance	Coding DNA change	AA change	Genomic change (GRCh38)	HGMD ID	Coding DNA change	Protein change	Genomic change	Effect	Additional comments
Worthey (2013) J Neurodev Disord	24083349	NM_032682.5:c.320T>C	p.Ile107Thr	chr3:g.71185577	8	not reported	not reported	NM_032682.5:c.320T>C	p.I107T	chr3:g.71053736A>G	CM139938	NM_032682.5:c.320T>C	p.Ile107Thr	chr3:g.71102887A>G	Missense
ClinVar	n/a	NM_032682.5:c.574C>T	p.(Gln192*)	chr3:71096183	392993	n/a	n/a					NM_032682.5:c.574C>T	p.Gln192*	chr3:g.71096183G>A	Nonsense
Bekheirnia (2017) Genet Med	27657687	c.C673A	p.P225T	chr3:71090675	Case 1 (family 38)	n/a	De novo					NM_032682.5:c.673C>A	p.Pro225Thr	chr3:g.71090675G>T	Missense
Bekheirnia (2017) Genet Med	27657687	c.844-845del	p.V283fs	chr3:71090502	Case 3	n/a	De novo					NM_032682.5:c.844_845delTC	p.Val283Profs*11	chr3:g.71090503_71090504delGA	Frameshift
McRae (2017) Nature	28135719	NM_001244810.1:c.883_884insG	p.(E295Gfs*5)	chr3:71064790 TCC>TCCC	DDD4K.00393	female	De novo					NM_032682.5:c.883dupG	p.Glu295Glyfs*5	chr3:g.71064791dupC	Frameshift
McRae (2017) Nature	28135719	NM_001244810.1:c.945_946insT	p.(V316Cfs*15)	chr3:71064728 C>CA	DDD4K.01800	male	De novo					NM_032682.5:c.945_946insT	p.Val316Cysfs*15	chr3:g.71064728_71064729insA	Frameshift
McRae (2017) Nature	28135719	NM_001244810.1:c.974+1G>C	n/a	chr3:71064699 C>G	DDD4K.00875	male	De novo					NM_032682.5:c.974+1G>C	p.?	chr3:g.71064699C>G	Splice-site
Grozeva (2015) Hum Mutat	26350204	NM_001244810.1:c.975-2T>C	n/a	chr3:71050212T>C	n/a	n/a	De novo	NM_032682.5:c.975-2A>G	n/a	chr3:g.71001061T> C	CS1513495	NM_032682.5:c.975-2A>G	p.?	chr3:g.71050212T>C	Splice-site
O'Roak (2011) Nat Genet; Iossifov (2014) Nature	21572417; 25363768	NM_001244810.1:c.1013_1014insA	p.(A339Sfs*4)	chr3:71050171	12817.p1	n/a	De novo	NM_032682.5: c.1014dupA	n/a	chr3:g.71001019C>CT	CI113411	NM_032682.5:c.1014dupA	p.Ala339Serfs*4	chr3:g.71050171dupT	Frameshift	This patient is described clinically here (W1). This mutation was functionally characterized in Sollis (2015) Hum Mol Genet.
McRae (2017) Nature	28135719	NM_001244810.1:c.1146+1G>A	n/a	chr3:71037144 C>T	DDD4K.01276	male	De novo					NM_032682.5:c.1146+1G>A	p.?	chr3:g.71037144C>T	Splice-site
ClinVar	n/a	NM_032682.5:c.1240dupC	p.(Leu414Profs*47)	chr3:71027087	194567	n/a	n/a					NM_032682.5:c.1240dupC	p.Leu414Profs*47	chr3:g.71027087dupG	Frameshift
Bekheirnia (2017) Genet Med	27657687	c.1240_1241del	p.L414fs	chr3:71027085	Case 2	n/a	De novo					NM_032682.5:c.1240_1241delCT	p.Leu414Aspfs*46	chr3:g.71027086_71027087delAG	Frameshift
Lozano (2015) Eur J Hum Genet	25853299	NM_032682.5: c.1267_1268delGT	p.V423Hfs*37	n/a	One patient reported	female	De novo	NM_032682.5: c.1267_1268delGT	n/a	chr3:g.70977907GAC>G	CD1512304	NM_032682.5: c.1267_1268delGT	p.Val423Hisfs*37	chr3:g.71027059_71027060delAC	Frameshift	Patient is also reported here (S2) and in ClinVar (156149).
Bekheirnia (2017) Genet Med	27657687	c.1291_1292del	p.T431fs	chr3:71027034	Case 7	n/a	De novo					NM_032682.5:c.1291_1292delAC	p.Thr431Glyfs*29	chr3:g.71027035_71027036delGT	Frameshift
ClinVar	n/a	NM_032682.5:c.1317C>A	p.(Tyr439*)	chr3:71027010	194566	n/a	n/a					NM_032682.5:c.1317C>A	p.Tyr439*	chr3:g.71027010G>T	Nonsense
Sollis (2015) Hum Mol Genet	26647308	NM_032682.5:c.1317C>G	p.Y439*	chr3:g.71027010G>C	Patient #3	male	De novo	NM_032682.5:c.1317C>G	p.Y439*	chr3:g.70977859G>C	CM1514550	NM_032682.5:c.1317C>G	p.Tyr439*	chr3:g.71027010G>C	Nonsense	Patient also reported in ClinVar (217266) and in Lelieveld (2016) Nat Neurosci (PMID #27479843, patient 454).
ClinVar	n/a	NM_032682.5:c.1348+2T>C		chr3:71026977	374237	n/a	De novo					NM_032682.5:c.1348+2T>C	p.?	chr3:g.71026977A>G	Splice-site
McRae (2017) Nature	28135719	NM_001244810.1:c.1351G>A	n/a	chr3:71026871 C>T	DDD4K.00079	male	De novo					NM_032682.5:c.1351G>A	p.Asp451Asn	chr3:g.71026871C>T	Missense
McRae (2017) Nature	28135719	NM_001244810.1:c.1366C>T	p.(Q456*)	chr3:71026856 G>A	DDD4K.03389	female	De novo					NM_032682.5:c.1366C>T	p.Gln456*	chr3:g.71026856G>A	Nonsense
Sollis (2015) Hum Mol Genet	26647308	NM_032682.5:c.1393A>G	p.R465G	chr3:g.71026829T>C	1	male	De novo	NM_032682.5:c.1393A>G	p.R465G	chr3:g.70977678T>C	CM1514548	NM_032682.5:c.1393A>G	p.Arg465Gly	chr3:g.71026829T>C	Missense	Patient also described here (S4) and reported in ClinVar (217264).
ClinVar	n/a	NM_032682.5:c.1396C>G	p.(Pro466Ala)	chr3:71026826	374144	n/a	n/a					NM_032682.5:c.1396C>G	p.Pro466Ala	chr3:g.71026826G>C	Missense
McRae (2017) Nature	28135719	NM_001244810.1:c.1397C>T	p.(P466L)	chr3:71026825 G>A	DDD4K.02046	male	De novo					NM_032682.5:c.1397C>T	p.Pro466Leu	chr3:g.71026825G>A	Missense
McRae (2017) Nature	28135719	NM_001244810.1:c.1406C>T	p.(T469I)	chr3:71026816 G>A	DDD4K.01981	male	De novo					NM_032682.5:c.1406C>T	p.Thr469Ile	chr3:g.71026816G>A	Missense
McRae (2017) Nature	28135719	NM_001244810.1:c.1461_1462insAACA	p.(L488Nfs*4)	chr3:71026160 GTGTT>GTGTTTGTT	DDD4K.02278	female	De novo					NM_032682.5:c.1458_1461dupAACA	p.Leu488Asnfs*4	chr3:g.71026161_71026164dupTGTT	Frameshift
ClinVar	n/a	NM_032682.5:c.1489C>T	p.(Arg497*)	chr3:71026133	379850	n/a	n/a					NM_032682.5:c.1489C>T	p.Arg497*	chr3:g.71026133G>A	Nonsense
McRae (2017) Nature	28135719	NM_001244810.1:c.1497T>A	p.(F499L)	chr3:71026125 A>T	DDD4K.01295	male	De novo					NM_032682.5:c.1497T>A	p.Phe499Leu	chr3:g.71026125A>T	Missense
ClinVar	n/a	NM_032682.5:c.1507C>T	p.(Arg503*)	chr3:71026115	211038	n/a	n/a					NM_032682.5:c.1507C>T	p.Arg503*	chr3:g.71026115G>A	Nonsense	One case from UChicago and one from GeneDx.
Iossifov (2014) Nature	25363768	NM_001244810.1:c.1507C>T	p.(R503*)	chr3:71026115	11403.p1	n/a	De novo					NM_032682.5:c.1507C>T	p.Arg503*	chr3:g.71026115G>A	Nonsense
Sollis (2015) Hum Mol Genet	26647308	NM_032682.5:c.1540C>T	p.R514C	chr3:g.71021818G>A	Patient #2	male	De novo	NM_032682.5:c.1540C>T	p.R514C	chr3:g.70972667G>A	CM1514549	NM_032682.5:c.1540C>T	p.Arg514Cys	chr3:g.71021818G>A	Missense	Patient reported also in ClinVar (217265) and in Lelieveld (2016) Nat Neurosci (PMID #27479843, patient 321).
ClinVar	n/a	NM_032682.5:c.1541G>A	p.(Arg514His)	chr3:71021817	211040	n/a	n/a					NM_032682.5:c.1541G>A	p.Arg514His	chr3:g.71021817C>T	Missense
Bekheirnia (2017) Genet Med	27657687	c.1543C>G	p.H515D	chr3:71021815	Case 5	n/a	De novo					NM_032682.5:c.1543C>G	p.His515Asp	chr3:g.71021815G>C	Missense
ClinVar	n/a	NM_032682.5:c.1544_1569dup26	p.(Val524Ilefs*12)	chr3:71021789	280654	n/a	n/a					NM_032682.5:c.1544_1569dupATAATCTTAGTCTTCACAAGTGTTTT	p.Val524Ilefs*12	chr3:g.71021789_71021814dupAAAACACTTGTGAAGACTAAGATTAT	Frameshift
Hamdan (2010) Am J Hum Genet	20950788	NM_032682.5:c.1573C>T	p.R525X	n/a	Patient B	male	De novo	NM_032682.5:c.1573C>T	p.R525*	chr3:g.70972634G> A	CM107720	NM_032682.5:c.1573C>T	p.Arg525*	chr3:g.71021785G>A	Nonsense	Patient also reported in ClinVar (18428). This mutation was functionally characterized in Sollis (2015) Hum Mol Genet.
McRae (2017) Nature	28135719	NM_001244815.1:c.1579C>T	p.(R527*)	chr3:71021785 G>A	DDD4K.01401	female	De novo					NM_032682.5:c.1573C>T	p.Arg525*	chr3:g.71021785G>A	Nonsense
Bekheirnia (2017) Genet Med	27657687	c.1574G>A	p.R525Q	chr3:71021784	Case 4	n/a	De novo					NM_032682.5:c.1574G>A	p.Arg525Gln	chr3:g.71021784C>T	Missense
McRae (2017) Nature	28135719	NM_001244815.1:c.1601C>A	p.(A534E)	chr3:71021763 G>T	DDD4K.00248	male	De novo					NM_032682.5:c.1595C>A	p.Ala532Glu	chr3:g.71021763G>T	Missense
Yuen (2017) Nat Neurosci	28263302	NM_001244815.1:c.1601C>T	p.(A534V)	chr3:71067022	1-0037-004	n/a	De novo					NM_032682.5:c.1595C>T	p.Ala532Val	chr3:g.71021763G>A	Missense
Srivastava (2014) Ann Neurol	25131622	NM_032682.5:c.1600T>C	p.W534R	n/a	41	n/a	De novo	NM_032682.5:c.1600T>C	p.W534R	chr3:g.70972607A >G	CM1415059	NM_032682.5:c.1600T>C	p.Trp534Arg	chr3:g.71021758A>G	Missense	Patient also reported in ClinVar (156541). This mutation was functionally characterized in Sollis (2015) Hum Mol Genet.
Bekheirnia (2017) Genet Med	27657687	c.1606_1622dup	p.F541FS	chr3:71021735	Case 8	n/a	De novo					NM_032682.5:c.1606_1622dupGTGGATGAAGTAGAATT	p.Phe541Leufs*5	chr3:g.71021736_71021752dupAATTCTACTTCATCCAC	Frameshift
ClinVar	n/a	NM_032682.5:c.1624C>T	p.(Gln542*)	chr3:71021734	194896	n/a	n/a					NM_032682.5:c.1624C>T	p.Gln542*	chr3:g.71021734G>A	Nonsense
Bekheirnia (2017) Genet Med	27657687	c.1653-2A>T	n/a	chr3:71019958	Case 6	n/a	De novo					NM_032682.5:c.1653-2A>T	p.?	chr3:g.71019958T>A	Splice-site
ClinVar	n/a	NM_032682.5:c.1670_1685dup16	p.(Ser562Argfs*23)	chr3:71019924-71019939	96227	n/a	n/a					NM_032682.5:c.1670_1685dupAAAACATGCAGAGCAG	p.Ser562Argfs*23	chr3:g.71019924_71019939dupCTGCTCTGCATGTTTT	Frameshift
